# Supplementary material for: Enhanced Stress Tolerance in Rice Through Overexpression of a Chimeric Glycerol-3-Phosphate Dehydrogenase (OEGD)
Source: Plants (Basel). 2025 Jun 5;14(11):1731. doi: 10.3390/plants14111731 (PMC12157923; doi:10.3390/plants14111731)
Supplement: Supplementary file 1 [file plants-14-01731-s001.zip]

Archive with 6 entries (6 files):
- Fig. S1 ALL-Local_quality_estimate.png
- Fig. S2.jpg
- Fig. S3 Supplementary GO_enrichmentWT_T.jpg
- Sup Figure legend.pdf
- Table S1 primer sequences.xlsx
- Table S2 suppementlary g-3-p pathway.xlsx
