# Supplementary material for: Enhanced Stress Tolerance in Rice Through Overexpression of a Chimeric Glycerol-3-Phosphate Dehydrogenase (OEGD)
Source: Plants (Basel). 2025 Jun 5;14(11):1731. doi: 10.3390/plants14111731 (PMC12157923; doi:10.3390/plants14111731)
Supplement: Supplementary file 1 [file plants-14-01731-s001.zip › Table S1 primer sequences.xlsx]

## Sheet: Sheet1
name	target ID	F	R	annotation
Os01g0757200	Os01g0757200	GCCTAAAGTCTAGGGTTTCC	CTCAAACTGGGCCAGCCTGT
Os09g0417600	Os09g0417600	GACCTCAAGGAGGTGTGCCG	GAATTCGGGCAGCTTCTGGAG
Os10g0556100	Os10g0556100	CTGGACACCAACCACAGGCT	GCTGTACTGGACGAAGGAGCG
Os10g0419400	Os10g0419400	GGGATGTACCACCGCTTTACG	CAGAAGCCTTCAACTGCTTGAT
Os01g0913000	Os01g0913000	CGTTGTGTTCCTCAAACTCGA	GACTTCACCGTCTCGATCGC
Os07g0676900	Os07g0676900	CACTCCGACCAGGTGCTCTTC	TTGTCCCTGCGTTCCCGTCAAC
SYNGD	NC_000913	agcttgcccaccgcttcggag	cagtgactggagcgctcgtcc
GPDH	LOC_Os01g74000	gtcttgacttatcgagggtggc	agcattcagtggattctgtattc
link		cctggtttctgttgtagaggacttcattggagtccagc	gctggactccaatgaagtcctctacaacagaaaccagg	for bridging PCR
OsActin	AY212324	TTCCTCATGCCATCCTGCGTCTG	GTCCCTTACAATTTCCCGTTCAGC
OEGD	GENE	atggagaacggacacgccaagaatcttgtggccgtcatcggcagcggcaactggggcagcgtcgcctcccgcctcatcgcttctaacaccgctaagttgccctcctttcatgatgaagtaaggatgtgggtgtttgaagaaatattaccaacaggcaagaagctctctgagtccattaaccaagcaaatgagaattgcaaatacttacctggtataaagctcggagctaatgtaattgctgatcctgatttggagaatgcagtgaaagatgcaaatatgcttgtttttgtgactccccatcaatttgtggagggtatatgtaagaagcttgtgggtaaactaaggccaggaactgagggtatctccctcatcaagggcatggaggtcaagatggaagga…
				Chimeric Glycerol-3-Phosphate Dehydrogenase
