# Supplementary material for: Enhanced Stress Tolerance in Rice Through Overexpression of a Chimeric Glycerol-3-Phosphate Dehydrogenase (OEGD)
Source: Plants (Basel). 2025 Jun 5;14(11):1731. doi: 10.3390/plants14111731 (PMC12157923; doi:10.3390/plants14111731)
Supplement: Supplementary file 1 [file plants-14-01731-s001.zip › Table S2 suppementlary g-3-p pathway.xlsx]

## Sheet: Sheet1
Gene_ID	gene name	TCK	TPG	WCK	WPG
Os02g0716500	FAD2-1	240.091	258.881	251.645	300.995
Os07g0416900	FAD2-3	0.40504	0.0144621	0.0326347	0.0313608
Os07g0417200	FAD2-2	0.068171	0.0939559	0.0174278	0.0335638
Os11g0104400	FAD3	4.55461	3.18926	5.64818	3.74787
Os03g0290300	FAD7	528.468	293.526	528.392	344.496
Os08g0440900	FAD6	55.7465	62.9964	65.0165	64.4333
Os12g0104400	FAD3	4.10048	2.34816	4.62267	2.54495
Os07g0693800	FAD8	56.9859	66.956	88.9211	60.213
Os02g0539100	DGD1	123.848	132.359	123.684	128.163
Os03g0214400	DGD1	8.66317	4.87044	7.92202	6.32127
Os03g0268300	DGD1	52.5475	58.9789	56.7472	59.4295
Os11g0158400	DGD1	209.682	181.32	209.946	185.148
Os01g0855000	ACT1	0.407988	0.274206	0.257015	0.236698
Os01g0873100	ACT1	2.32331	3.28393	1.81866	0.727836
Os01g0873200	ACT1	88.2281	94.4397	138.416	107.444
Os05g0430800	ACT1	2.85055	2.51435	1.75987	3.20061
Os05g0457800	ACT1	10.5001	5.18679	9.16769	6.44842
Os10g0413400	ACT1	0.476458	0.649731	0.198653	0.950999
Os11g0549650	ATCDS	1.32477	1.98658	1.49016	1.41785
Os11g0637800	LPAAT	14.5658	15.689	21.028	20.7337
Os05g0502200	LPAAT	1.04405	0.928328	0.484828	0.554054
Os10g0497100	LPAAT	9.12656	15.4657	8.9757	14.7934
Os05g0387200	SQD1	62.0711	87.6152	50.7715	78.2673
Os07g0100300	SQD2	64.6112	64.0533	63.6999	62.3935
Os03g0283600	PGP1	20.5603	18.337	21.1372	18.5203
Os01g0939600	GPDH	0.98445	0.66756	0.799618	0.934629
Os01g0971600	GPDH	1.93177	2.17278	1.38795	1.77964
Os05g0495700	GPDH	1.27255	1.56069	1.49324	2.90685
Os07g0229800	GPDH	6.53093	12.6396	6.39994	11.2222
Os02g0802700	MGD1	31.7777	11.7357	21.5797	14.4824
Os08g0299400	MGD1	6.33468	0.744201	0.569739	0.232965
Os09g0423600	MGD1	33.4609	35.4791	33.3215	29.9827
Os11g0637800	ATS2	14.5658	15.689	21.028	20.7337
Os01g0782500	ATS2	23.8081	24.7333	25.7461	25.3496
Os05g0502200	ATS2	1.04405	0.928328	0.484828	0.554054
Os10g0497100	ATS2	9.12656	15.4657	8.9757	14.7934
Os01g0832000	ATCDS1	38.2795	46.0321	34.0327	38.8596
Os11g0105800	ATCDS1	65.13	65.3964	63.8774	58.8851
Os12g0105500	ATCDS1	8.27408	7.46404	8.86944	7.62234
Os02g0123600	PGP1	27.8388	19.8044	26.1262	20.4933
Os08g0187900	FAD4	168.599	106.716	180.352	102.382
Os06g0204400	AAPT1	25.2266	29.2855	26.9171	30.1881
Os02g0119800	AAPT1	63.9771	41.7568	61.5931	43.3022
